# Supplementary material for: A Neuroprotective Peptide Modulates Retinal cAMP Response Element-Binding Protein (CREB), Synapsin I (SYN1), and Growth-Associated Protein 43 (GAP43) in Rats with Silicone Oil-Induced Ocular Hypertension
Source: Biomolecules. 2025 Feb 3;15(2):219. doi: 10.3390/biom15020219 (PMC11852426; doi:10.3390/biom15020219)
Supplement: Supplementary file 1 [file biomolecules-15-00219-s001.zip]

Archive with 1 entries (1 files):
- biomolecules-3277128-supplementary.pdf
